# Supplementary material for: Genome-wide identification and expression analysis of the anthocyanin-related genes during seed coat development in six Brassica species
Source: BMC Genomics. 2023 Mar 9;24:103. doi: 10.1186/s12864-023-09170-2 (PMC9999611; doi:10.1186/s12864-023-09170-2)
Supplement: Supplementary file 1 — Additional file 1. Anthocyanin-related genes in B.carinata. [file 12864_2023_9170_MOESM1_ESM.xlsx]

## Sheet: B.rapa_chiifu
Anthocyanin-related genes in B.rapa
Function	Tair	B.rapa
PAL1	AT2G37040	BraA04g006280.3C
PAL1	AT2G37040	BraA04g015350.3C
PAL1	AT2G37040	BraA04g026260.3C
PAL1	AT2G37040	BraA05g008320.3C
PAL1	AT2G37040	BraA05g036420.3C
PAL1	AT2G37040	BraA07g021160.3C
PAL1	AT2G37040	BraA09g044270.3C
C4H	AT2G30490	BraA03g016250.3C
C4H	AT2G30490	BraA03g016260.3C
C4H	AT2G30490	BraA04g021700.3C
C4H	AT2G30490	BraA04g021710.3C
C4H	AT2G30490	BraA05g013880.3C
4CL3	AT1G65060	BraA07g031570.3C
4CL5	AT3G21230	BraA03g039680.3C
4CL5	AT3G21230	BraA03g039690.3C
4CL5	AT3G21230	BraA05g018190.3C
4CL5	AT3G21230	BraA05g025850.3C
4CL5	AT3G21230	BraA05g025870.3C
4CL5	AT3G21230	BraA05g025900.3C
CHS	AT5G13930	BraA02g005190.3C
CHS	AT5G13930	BraA02g039760.3C
CHS	AT5G13930	BraA03g005990.3C
CHS	AT5G13930	BraA09g002250.3C
CHS	AT5G13930	BraA10g024990.3C
CHS1	AT1G17610	BraA09g057610.3C
CHS1	AT1G17610	BraA06g013330.3C
CHS1	AT1G17610	BraA08g029180.3C
CHS1	AT1G17610	BraA09g057600.3C
CHS1	AT1G17610	BraA09g057630.3C
CHS1	AT1G17610	BraA09g057660.3C
CHI	AT2G43570	BraA03g022840.3C
CHI	AT2G43570	BraA04g030190.3C
CHI	AT2G43570	BraA05g003680.3C
TT5	AT3G55120	BraA03g059660.3C
TT5	AT3G55120	BraA07g022020.3C
TT5	AT3G55120	BraA09g046060.3C
TT5	AT3G55120	BraA09g046090.3C
F3H	AT3G51240	BraA03g045490.3C
F3H	AT3G51240	BraA09g042420.3C
F3'H	AT5G07990	BraA10g030360.3C
FLS1	AT5G08640	BraA10g030950.3C
FLS3	AT5G63590	BraA06g027070.3C
DFR	AT5G42800	BraA09g019440.3C
ANS(LDOX)	AT4G22880	BraA01g013470.3C
ANS(LDOX)	AT4G22880	BraA03g050560.3C
MATE	AT1G51340	BraA05g018400.3C
MATE	AT1G51340	BraA08g002760.3C
UGT75C1	AT4G14090	BraA08g009740.3C
UGT78D2	AT5G17050	BraA02g006790.3C
UGT79B1	AT5G54060	BraA03g014120.3C
UGT79B1	AT5G54060	BraA03g014150.3C
UGT79B1	AT5G54060	BraA06g021610.3C
UGT79B1	AT5G54060	BraA10g012180.3C
SGT(UGT80A2)	AT3G07020	BraA01g041710.3C
SGT(UGT80A2)	AT3G07020	BraA03g033060.3C
SGT(UGT80A2)	AT3G07020	BraA05g038600.3C
GST	AT1G17170	BraA06g012970.3C
GST	AT1G17170	BraA06g012980.3C
GST	AT1G17170	BraA07g026610.3C
GST	AT1G17170	BraA08g029410.3C
GST	AT1G17170	BraA09g057870.3C
GST	AT1G17170	BraA09g057880.3C
GST	AT1G17170	BraA09g057890.3C
GST	AT1G17170	BraA09g057920.3C
TT2	AT5G35550	BraA08g009180.3C
PAP1(MYB75)	AT1G56650	BraA02g017040.3C
PAP1(MYB75)	AT1G56650	BraA03g040840.3C
PAP1(MYB75)	AT1G56650	BraA07g032100.3C
TT8	AT4G09820	BraA09g028560.3C
GL3	AT5G41315	BraA04g013890.3C
EGL3	AT1G63650	BraA09g013280.3C
EGL3	AT1G63650	BraA09g015130.3C
TTG1	AT5G24520	BraA02g042080.3C
TTG1	AT5G24520	BraA02g042110.3C
TTG1	AT5G24520	BraA06g031870.3C
MYB3	AT1G22640	BraA07g014550.3C
MYB3	AT1G22640	BraA09g040420.3C
MYB4	AT4G38620	BraA06g044770.3C
MYB4	AT4G38620	BraA08g022940.3C
MYB5	AT3G13540	BraA01g038100.3C
MYB5	AT3G13540	BraA05g033570.3C
MYB7	AT2G16720	BraA03g026910.3C
MYB7	AT2G16720	BraA03g043280.3C
MYB12	AT2G47460	BraA03g024500.3C
MYB12	AT2G47460	BraA05g000480.3C
MYB32	AT4G34990	BraA01g003380.3C
MYB32	AT4G34990	BraA03g059110.3C
MYB111	AT5G49330	BraA02g040120.3C
MYB111	AT5G49330	BraA06g034790.3C
MYB111	AT5G49330	BraA09g004490.3C
MYBL2	AT1G71030	BraA02g020200.3C
MYBL2	AT1G71030	BraA07g035710.3C
LAC15	AT5G48100	BraA02g039350.3C
LAC15	AT5G48100	BraA06g035810.3C
LBD37	AT5G67420	BraA02g045520.3C
LBD37	AT5G67420	BraA07g016480.3C
LBD37	AT5G67420	BraA09g008960.3C
LBD37	AT5G67420	BraA09g041230.3C
LBD38	AT3G49940	BraA03g044950.3C
LBD39	AT4G37540	BraA01g001340.3C
LBD39	AT4G37540	BraA03g060820.3C
FSL2	AT5G63580	BraA02g044190.3C
FSL2	AT5G63580	BraA06g027060.3C
FSL2	AT5G63580	BraA09g007920.3C
AHA10	AT1G17260	BraA01g007510.3C
AHA10	AT1G17260	BraA02g012320.3C
AHA10	AT1G17260	BraA02g043800.3C
AHA10	AT1G17260	BraA03g042110.3C
AHA10	AT1G17260	BraA03g055520.3C
AHA10	AT1G17260	BraA07g001780.3C
AHA10	AT1G17260	BraA07g025890.3C
AHA10	AT1G17260	BraA08g018210.3C
AHA10	AT1G17260	BraA08g029360.3C
AHA10	AT1G17260	BraA09g011650.3C
AHA10	AT1G17260	BraA10g015270.3C
CPC	AT2G46410	BraA03g024170.3C
CPC	AT2G46410	BraA04g032060.3C
CPC	AT2G46410	BraA05g001380.3C
TT19	AT5G17220	BraA02g006880.3C
TT19	AT5G17220	BraA10g022740.3C

## Sheet: B.oleracea_HDEM
Anthocyanin-related genes in B.oleracea
Function	Tair	B.oleracea
PAL1	AT2G37040	BolC4t22683H
PAL1	AT2G37040	BolC4t25539H
PAL1	AT2G37040	BolC4t26629H
PAL1	AT2G37040	BolC4t28059H
PAL1	AT2G37040	BolC5t34439H
PAL1	AT2G37040	BolC6t37294H
PAL1	AT2G37040	BolC8t50456H
C4H	AT2G30490	BolC3t14389H
C4H	AT2G30490	BolC3t14391H
C4H	AT2G30490	BolC4t23544H
C4H	AT2G30490	BolC4t27444H
C4H	AT2G30490	BolC4t27445H
4CL3	AT1G65060	BolC6t38989H
4CL5	AT3G21230	BolC6t36477H
4CL5	AT3G21230	BolC3t17440H
4CL5	AT3G21230	BolC3t17441H
4CL5	AT3G21230	BolC5t32971H
4CL5	AT3G21230	BolC5t32973H
4CL5	AT3G21230	BolC5t32974H
4CL5	AT3G21230	BolC5t32977H
CHS	AT5G13930	BolC2t06596H
CHS	AT5G13930	BolC2t11734H
CHS	AT5G13930	BolC2t11737H
CHS	AT5G13930	BolC2t11740H
CHS	AT5G13930	BolC3t13229H
CHS	AT5G13930	BolC9t53081H
CHS	AT5G13930	BolC9t59153H
CHS1	AT1G17610	BolC5t30302H
CHS1	AT1G17610	BolC8t49442H
CHS1	AT1G17610	BolC8t51919H
CHS1	AT1G17610	BolC8t51920H
CHS1	AT1G17610	BolC8t51921H
CHS1	AT1G17610	BolC8t51922H
CHS1	AT1G17610	BolC8t51926H
CHS3	AT5G17890	BolC2t06849H
CHS3	AT5G17890	BolC2t06851H
CHS3	AT5G17890	BolC3t13483H
CHS3	AT5G17890	BolC9t58760H
CHS3	AT5G17890	BolC9t58761H
CHS3	AT5G17890	BolC9t58764H
CHI	AT2G43570	BolC3t15253H
CHI	AT2G43570	BolC3t15259H
CHI	AT2G43570	BolC4t22088H
CHI	AT2G43570	BolC4t22091H
CHI	AT2G43570	BolC4t28545H
CHI	AT2G43570	BolC4t28559H
TT5	AT3G55120	BolC6t37453H
TT5	AT3G55120	BolC7t46557H
TT5	AT3G55120	BolC8t50659H
F3H	AT3G51240	BolC7t45140H
F3H	AT3G51240	BolC8t50265H
F3'H	AT5G07990	BolC9t59639H
FLS1	AT5G08640	BolC9t59578H
DFR	AT5G42800	BolC9t55434H
ANS(LDOX)	AT4G22880	BolC1t01672H
ANS(LDOX)	AT4G22880	BolC7t45718H
MATE	AT1G51340	BolC3t21310H
MATE	AT1G51340	BolC5t32003H
UGT75C1	AT4G14090	BolC8t48098H
UGT78D2	AT5G17050	BolC2t06788H
UGT79B1	AT5G54060	BolC3t14148H
UGT79B1	AT5G54060	BolC4t27014H
UGT79B1	AT5G54060	BolC9t57287H
SGT(UGT80A2)	AT3G07020	BolC1t05574H
SGT(UGT80A2)	AT3G07020	BolC3t16529H
SGT(UGT80A2)	AT3G07020	BolC5t34684H
GST	AT1G17170	BolC5t30266H
GST	AT1G17170	BolC5t30267H
GST	AT1G17170	BolC8t49400H
GST	AT1G17170	BolC8t51949H
GST	AT1G17170	BolC8t51950H
GST	AT1G17170	BolC8t51951H
TT2	AT5G35550	BolC8t48030H
PAP1(MYB75)	AT1G56650	BolC2t08331H
PAP1(MYB75)	AT1G56650	BolC3t17587H
PAP1(MYB75)	AT1G56650	BolC6t39058H
PAP1(MYB75)	AT1G56650	BolC6t39061H
TT8	AT4G09820	BolC9t56525H
TT8	AT4G09820	BolC9t56526H
EGL3	AT1G63650	BolC9t54557H
EGL3	AT1G63650	BolC9t54763H
TTG1	AT5G24520	BolC2t12080H
TTG1	AT5G24520	BolC2t12081H
TTG1	AT5G24520	BolC7t44845H
MYB3	AT1G22640	BolC5t30871H
MYB3	AT1G22640	BolC7t42631H
MYB3	AT1G22640	BolC8t49803H
MYB4	AT4G38620	BolC3t15762H
MYB4	AT4G38620	BolC3t19972H
MYB4	AT4G38620	BolC7t46776H
MYB5	AT3G13540	BolC1t05098H
MYB5	AT3G13540	BolC5t34101H
MYB7	AT2G16720	BolC3t18019H
MYB12	AT2G47460	BolC3t15448H
MYB12	AT2G47460	BolC4t21744H
MYB12	AT2G47460	BolC4t28762H
MYB32	AT4G34990	BolC1t00377H
MYB32	AT4G34990	BolC7t46513H
MYB111	AT5G49330	BolC2t11793H
MYB111	AT5G49330	BolC7t44513H
MYB111	AT5G49330	BolC9t53440H
LAC15	AT5G48100	BolC2t11682H
LAC15	AT5G48100	BolC7t44410H
LBD37	AT5G67420	BolC2t12512H
LBD37	AT5G67420	BolC7t42944H
LBD37	AT5G67420	BolC8t50115H
LBD37	AT5G67420	BolC9t53985H
LBD38	AT3G49940	BolC1t02981H
LBD38	AT3G49940	BolC7t45081H
LBD39	AT4G37540	BolC1t00154H
LBD39	AT4G37540	BolC7t46659H
LBD39	AT4G37540	BolC9t53933H
FSL2	AT5G63580	BolC2t12354H
FSL2	AT5G63580	BolC3t18538H
FSL2	AT5G63580	BolC3t18539H
FSL2	AT5G63580	BolC9t53855H
AHA10	AT1G17260	BolC1t00877H
AHA10	AT1G17260	BolC2t07557H
AHA10	AT1G17260	BolC2t12291H
AHA10	AT1G17260	BolC3t17834H
AHA10	AT1G17260	BolC3t19071H
AHA10	AT1G17260	BolC7t40748H
AHA10	AT1G17260	BolC8t49405H
AHA10	AT1G17260	BolC9t54339H
AHA10	AT1G17260	BolC9t57776H
CPC	AT2G46410	BolC3t14195H
CPC	AT2G46410	BolC3t15409H
CPC	AT2G46410	BolC4t21805H
CPC	AT2G46410	BolC4t28704H
TT19	AT5G17220	BolC2t06795H
TT19	AT5G17220	BolC9t58832H

## Sheet: B.nigra_Ni100
Anthocyanin-related genes in B.nigra
Function	Tair	B.nigra
PAL1	AT2G37040	BniB01g007690.2N.1
PAL1	AT2G37040	BniB01g054680.2N.1
PAL1	AT2G37040	BniB06g007400.2N.1
PAL1	AT2G37040	BniB06g007420.2N.1
PAL1	AT2G37040	BniB06g057980.2N.1
PAL1	AT2G37040	BniB06g066080.2N.1
PAL1	AT2G37040	BniB08g023410.2N.1
PAL1	AT2G37040	BniB08g023420.2N.1
PAL1	AT2G37040	BniB08g023440.2N.1
PAL1	AT2G37040	BniB08g067650.2N.1
C4H	AT2G30490	BniB01g013720.2N.1
C4H	AT2G30490	BniB02g033170.2N.1
C4H	AT2G30490	BniB06g018800.2N.1
C4H	AT2G30490	BniB06g019540.2N.1
C4H	AT2G30490	BniB08g018990.2N.1
4CL5	AT3G21230	BniB06g029090.2N.1
4CL3	AT1G65060	BniB03g043050.2N.1
4CL5	AT3G21230	BniB01g042160.2N.1
4CL5	AT3G21230	BniB01g042190.2N.1
4CL5	AT3G21230	BniB01g042290.2N.1
4CL5	AT3G21230	BniB07g031810.2N.1
4CL5	AT3G21230	BniB07g031830.2N.1
4CL5	AT3G21230	BniB07g031840.2N.1
4CL5	AT3G21230	BniB07g050000.2N.1
4CL5	AT3G21230	BniB07g050010.2N.1
CHS	AT5G13930	BniB02g048670.2N.1
CHS	AT5G13930	BniB04g005840.2N.1
CHS	AT5G13930	BniB05g024480.2N.1
CHS	AT5G13930	BniB08g006610.2N.1
CHS	AT5G13930	BniB08g044360.2N.1
CHS1	AT1G17610	BniB03g027650.2N.1
CHS1	AT1G17610	BniB03g007170.2N.1
CHS1	AT1G17610	BniB03g027600.2N.1
CHS1	AT1G17610	BniB03g027620.2N.1
CHS1	AT1G17610	BniB03g027630.2N.1
CHS1	AT1G17610	BniB03g027640.2N.1
CHS1	AT1G17610	BniB03g027660.2N.1
CHS1	AT1G17610	BniB03g027680.2N.1
CHS1	AT1G17610	BniB03g027690.2N.1
CHS1	AT1G17610	BniB04g031980.2N.1
CHS3	AT5G17890	BniB02g044940.2N.1
CHS3	AT5G17890	BniB02g044970.2N.1
CHS3	AT5G17890	BniB02g044980.2N.1
CHS3	AT5G17890	BniB02g044990.2N.1
CHS3	AT5G17890	BniB05g045870.2N.1
CHS3	AT5G17890	BniB08g008820.2N.1
CHI	AT2G43570	BniB01g002600.2N.1
CHI	AT2G43570	BniB06g002310.2N.1
CHI	AT2G43570	BniB08g028430.2N.1
CHI	AT2G43570	BniB08g028510.2N.1
TT5	AT3G55120	BniB05g042480.2N.1
TT5	AT3G55120	BniB06g056870.2N.1
TT5	AT3G55120	BniB08g069540.2N.1
F3H	AT3G51240	BniB02g074780.2N.1
F3H	AT3G51240	BniB08g065170.2N.1
F3'H	AT5G07990	BniB02g053110.2N.1
FLS1	AT5G08640	BniB02g052550.2N.1
FLS3	AT5G63590	BniB07g042350.2N.1
DFR	AT5G42800	BniB04g017950.2N.1
ANS(LDOX)	AT4G22880	BniB02g080090.2N.1
ANS(LDOX)	AT4G22880	BniB05g014290.2N.1
MATE	AT1G51340	BniB06g029520.2N.1
MATE	AT1G51340	BniB07g004580.2N.1
UGT75C1	AT4G14090	BniB07g018740.2N.1
UGT78D2	AT5G17050	BniB05g022200.2N.1
UGT78D2	AT5G17050	BniB05g022230.2N.1
UGT79B1	AT5G54060	BniB02g032380.2N.1
SGT(UGT80A2)	AT3G07020	BniB01g056820.2N.1
SGT(UGT80A2)	AT3G07020	BniB03g024260.2N.1
SGT(UGT80A2)	AT3G07020	BniB07g059300.2N.1
GST	AT1G17170	BniB03g006970.2N.1
GST	AT1G17170	BniB03g027380.2N.1
GST	AT1G17170	BniB04g031580.2N.1
GST	AT1G17170	BniB04g031600.2N.1
GST	AT1G17170	BniB04g031620.2N.1
GST	AT1G17170	BniB05g074380.2N.1
GST	AT1G17170	BniB06g050370.2N.1
TT2	AT5G35550	BniB01g032210.2N.1
TT2	AT5G35550	BniB07g017800.2N.1
PAP1(MYB75)	AT1G56650	BniB03g025230.2N.1
PAP1(MYB75)	AT1G56650	BniB03g043620.2N.1
PAP1(MYB75)	AT1G56650	BniB05g062420.2N.1
TT8	AT4G09820	BniB08g052890.2N.1
EGL3	AT1G63650	BniB01g025050.2N.1
EGL3	AT1G63650	BniB04g022210.2N.1
EGL3	AT1G63650	BniB04g024090.2N.1
TTG1	AT5G24520	BniB02g077350.2N.1
MYB3	AT1G22640	BniB03g030370.2N.1
MYB3	AT1G22640	BniB04g038070.2N.1
MYB4	AT4G38620	BniB02g089610.2N.1
MYB4	AT4G38620	BniB03g015700.2N.1
MYB4	AT4G38620	BniB08g035360.2N.1
MYB5	AT3G13540	BniB01g051660.2N.1
MYB5	AT3G13540	BniB07g055510.2N.1
MYB5	AT3G13540	BniB08g066220.2N.1
MYB7	AT2G16720	BniB02g012840.2N.1
MYB12	AT2G47460	BniB01g000360.2N.1
MYB12	AT2G47460	BniB08g030720.2N.1
MYB12	AT2G47460	BniS00512g170.2N.1
MYB12	AT2G47460	BniS00512g180.2N.1
MYB32	AT4G34990	BniB02g087320.2N.1
MYB32	AT4G34990	BniB05g003350.2N.1
MYB111	AT5G49330	BniB02g070260.2N.1
MYB111	AT5G49330	BniB04g005470.2N.1
MYB111	AT5G49330	BniB07g037730.2N.1
MYBL2	AT1G71030	BniB03g048930.2N.1
MYBL2	AT1G71030	BniB05g068560.2N.1
LAC15	AT5G48100	BniB02g069360.2N.1
LAC15	AT5G48100	BniB04g006140.2N.1
LBD37	AT5G67420	BniB02g075420.2N.1
LBD37	AT5G67420	BniB04g000470.2N.1
LBD37	AT5G67420	BniB06g014420.2N.1
LBD37	AT5G67420	BniB07g043580.2N.1
LBD37	AT5G67420	BniB08g063830.2N.1
LBD39	AT4G37540	BniB02g088570.2N.1
LBD39	AT4G37540	BniB05g001400.2N.1
FSL2	AT5G63580	BniB04g001820.2N.1
FSL2	AT5G63580	BniB06g011930.2N.1
FSL2	AT5G63580	BniB07g042340.2N.1
FSL2	AT5G63580	BniB07g042420.2N.1
AHA10	AT1G17260	BniB02g010890.2N.1
AHA10	AT1G17260	BniB02g084520.2N.1
AHA10	AT1G17260	BniB02g084540.2N.1
AHA10	AT1G17260	BniB03g007010.2N.1
AHA10	AT1G17260	BniB03g068030.2N.1
AHA10	AT1G17260	BniB04g025270.2N.1
AHA10	AT1G17260	BniB05g007500.2N.1
AHA10	AT1G17260	BniB06g025460.2N.1
AHA10	AT1G17260	BniB06g068300.2N.1
AHA10	AT1G17260	BniB08g056380.2N.1
CPC	AT2G46410	BniB01g000990.2N.1
CPC	AT2G46410	BniB08g016820.2N.1
CPC	AT2G46410	BniS06172g210.2N.1
TT19	AT5G17220	BniB02g045700.2N.1
TT19	AT5G17220	BniB05g022130.2N.1

## Sheet: B.napus_darmor_v10
Anthocyanin-related genes in B.napus
Function	Tair	B.napus
PAL1	AT2G37040	A04p06200.1_BnaDAR
PAL1	AT2G37040	A04p15880.1_BnaDAR
PAL1	AT2G37040	A04p28310.1_BnaDAR
PAL1	AT2G37040	A05p08780.1_BnaDAR
PAL1	AT2G37040	A05p38810.1_BnaDAR
PAL1	AT2G37040	A07p21490.1_BnaDAR
PAL1	AT2G37040	A09p46290.1_BnaDAR
PAL1	AT2G37040	C04p10910.1_BnaDAR
PAL1	AT2G37040	C04p39320.1_BnaDAR
PAL1	AT2G37040	C04p39330.1_BnaDAR
PAL1	AT2G37040	C04p39690.1_BnaDAR
PAL1	AT2G37040	C04p39700.1_BnaDAR
PAL1	AT2G37040	C04p50310.1_BnaDAR
PAL1	AT2G37040	C04p65660.1_BnaDAR
PAL1	AT2G37040	C05p57840.1_BnaDAR
PAL1	AT2G37040	C06p21090.1_BnaDAR
PAL1	AT2G37040	C08p28490.1_BnaDAR
C4H	AT2G30490	A03p17060.1_BnaDAR
C4H	AT2G30490	A03p17070.1_BnaDAR
C4H	AT2G30490	A04p23210.1_BnaDAR
C4H	AT2G30490	A04p23220.1_BnaDAR
C4H	AT2G30490	A05p14980.1_BnaDAR
C4H	AT2G30490	C03p20130.1_BnaDAR
C4H	AT2G30490	C03p20160.1_BnaDAR
C4H	AT2G30490	C04p20060.1_BnaDAR
C4H	AT2G30490	C04p59360.1_BnaDAR
C4H	AT2G30490	C04p59370.1_BnaDAR
4CL3	AT1G65060	A07p32760.1_BnaDAR
4CL3	AT1G65060	C06p38970.1_BnaDAR
4CL5	AT3G21230	A03p42110.1_BnaDAR
4CL5	AT3G21230	A03p42140.1_BnaDAR
4CL5	AT3G21230	A05p19450.1_BnaDAR
4CL5	AT3G21230	A05p27420.1_BnaDAR
4CL5	AT3G21230	A05p27450.1_BnaDAR
4CL5	AT3G21230	A05p27470.1_BnaDAR
4CL5	AT3G21230	C03p51550.1_BnaDAR
4CL5	AT3G21230	C03p51580.1_BnaDAR
4CL5	AT3G21230	C05p42420.1_BnaDAR
4CL5	AT3G21230	C05p42430.1_BnaDAR
4CL5	AT3G21230	C05p42440.1_BnaDAR
4CL5	AT3G21230	C05p42450.1_BnaDAR
4CL5	AT3G21230	C05p42480.1_BnaDAR
4CL5	AT3G21230	C05p42500.1_BnaDAR
4CL5	AT3G21230	C06p13210.1_BnaDAR
CHS	AT5G13930	A02p02260.1_BnaDAR
CHS	AT5G13930	A02p37610.1_BnaDAR
CHS	AT5G13930	A03p06290.1_BnaDAR
CHS	AT5G13930	A10p24450.1_BnaDAR
CHS	AT5G13930	C02p06490.1_BnaDAR
CHS	AT5G13930	C02p56700.1_BnaDAR
CHS	AT5G13930	C02p56720.1_BnaDAR
CHS	AT5G13930	C03p07270.1_BnaDAR
CHS	AT5G13930	C09p01470.1_BnaDAR
CHS	AT5G13930	C09p63180.1_BnaDAR
CHS1	AT1G17610	A09p60270.1_BnaDAR
CHS1	AT1G17610	C08p43740.1_BnaDAR
CHS1	AT1G17610	A06p13500.1_BnaDAR
CHS1	AT1G17610	A08p30820.1_BnaDAR
CHS1	AT1G17610	A09p60260.1_BnaDAR
CHS1	AT1G17610	A09p60310.1_BnaDAR
CHS1	AT1G17610	C05p16000.1_BnaDAR
CHS1	AT1G17610	C08p18100.1_BnaDAR
CHS1	AT1G17610	C08p43730.1_BnaDAR
CHS1	AT1G17610	C08p43760.1_BnaDAR
CHS1	AT1G17610	C08p43780.1_BnaDAR
CHS3	AT5G17890	C02p09450.1_BnaDAR
CHS3	AT5G17890	C02p09460.1_BnaDAR
CHS3	AT5G17890	C03p09950.1_BnaDAR
CHS3	AT5G17890	C09p59190.1_BnaDAR
CHS3	AT5G17890	C09p59200.1_BnaDAR
CHS3	AT5G17890	C09p59220.1_BnaDAR
CHI	AT2G43570	A03p24310.1_BnaDAR
CHI	AT2G43570	A04p32880.1_BnaDAR
CHI	AT2G43570	A05p03850.1_BnaDAR
CHI	AT2G43570	C03p28970.1_BnaDAR
CHI	AT2G43570	C03p29050.1_BnaDAR
CHI	AT2G43570	C04p04560.1_BnaDAR
CHI	AT2G43570	C04p04600.1_BnaDAR
CHI	AT2G43570	C04p70410.1_BnaDAR
CHI	AT2G43570	C04p70570.1_BnaDAR
TT5	AT3G55120	A07p22450.1_BnaDAR
TT5	AT3G55120	A09p48130.1_BnaDAR
TT5	AT3G55120	C06p22640.1_BnaDAR
TT5	AT3G55120	C07p61310.1_BnaDAR
TT5	AT3G55120	C08p30380.1_BnaDAR
F3H	AT3G51240	A03p48210.1_BnaDAR
F3H	AT3G51240	A09p44250.1_BnaDAR
F3H	AT3G51240	C07p46240.1_BnaDAR
F3H	AT3G51240	C08p26510.1_BnaDAR
F3'H	AT5G07990	A10p28640.1_BnaDAR
F3'H	AT5G07990	C09p68930.1_BnaDAR
FLS1	AT5G08640	A10p28100.1_BnaDAR
FLS1	AT5G08640	C09p68300.1_BnaDAR
FLS3	AT5G63590	A06p30210.1_BnaDAR
DFR	AT5G42800	A09p19990.1_BnaDAR
DFR	AT5G42800	C09p25350.1_BnaDAR
ANS(LDOX)	AT4G22880	A01p14100.1_BnaDAR
ANS(LDOX)	AT4G22880	A03p53840.1_BnaDAR
ANS(LDOX)	AT4G22880	C01p17320.1_BnaDAR
ANS(LDOX)	AT4G22880	C07p52240.1_BnaDAR
MATE	AT1G51340	A05p19670.1_BnaDAR
MATE	AT1G51340	A08p02970.1_BnaDAR
MATE	AT1G51340	C03p89910.1_BnaDAR
MATE	AT1G51340	C05p32700.1_BnaDAR
UGT75C1	AT4G14090	A08p10320.1_BnaDAR
UGT78D2	AT5G17050	A02p03930.1_BnaDAR
UGT78D2	AT5G17050	C02p08740.1_BnaDAR
UGT79B1	AT5G54060	A03p14830.1_BnaDAR
UGT79B1	AT5G54060	A10p11350.1_BnaDAR
UGT79B1	AT5G54060	C03p17330.1_BnaDAR
UGT79B1	AT5G54060	C03p17380.1_BnaDAR
UGT79B1	AT5G54060	C09p44050.1_BnaDAR
SGT(UGT80A2)	AT3G07020	A03p35010.1_BnaDAR
SGT(UGT80A2)	AT3G07020	A05p41170.1_BnaDAR
SGT(UGT80A2)	AT3G07020	BNapus_Darmor_BZH_scaffold_109p00290.1_BnaDAR
SGT(UGT80A2)	AT3G07020	C03p42590.1_BnaDAR
SGT(UGT80A2)	AT3G07020	C05p60380.1_BnaDAR
GST	AT1G17170	A02p22140.1_BnaDAR
GST	AT1G17170	A06p13090.1_BnaDAR
GST	AT1G17170	A06p13100.1_BnaDAR
GST	AT1G17170	A08p31070.1_BnaDAR
GST	AT1G17170	A09p60510.1_BnaDAR
GST	AT1G17170	A09p60530.1_BnaDAR
GST	AT1G17170	A09p60540.1_BnaDAR
GST	AT1G17170	C02p35540.1_BnaDAR
GST	AT1G17170	C05p15590.1_BnaDAR
GST	AT1G17170	C05p15600.1_BnaDAR
GST	AT1G17170	C08p17740.1_BnaDAR
GST	AT1G17170	C08p44000.1_BnaDAR
GST	AT1G17170	C08p44020.1_BnaDAR
GST	AT1G17170	C08p44030.1_BnaDAR
TT2	AT5G35550	A08p09810.1_BnaDAR
PAP1(MYB75)	AT1G56650	A02p13640.1_BnaDAR
PAP1(MYB75)	AT1G56650	A03p43330.1_BnaDAR
PAP1(MYB75)	AT1G56650	A07p33330.1_BnaDAR
PAP1(MYB75)	AT1G56650	A07p33350.1_BnaDAR
PAP1(MYB75)	AT1G56650	C02p22010.1_BnaDAR
PAP1(MYB75)	AT1G56650	C03p53260.1_BnaDAR
PAP1(MYB75)	AT1G56650	C06p39670.1_BnaDAR
PAP1(MYB75)	AT1G56650	C06p39700.1_BnaDAR
PAP1(MYB75)	AT1G56650	C06p39710.1_BnaDAR
PAP1(MYB75)	AT1G56650	C06p39750.1_BnaDAR
TT8	AT4G09820	A09p29070.1_BnaDAR
TT8	AT4G09820	C09p36950.1_BnaDAR
TT8	AT4G09820	C09p36960.1_BnaDAR
GL3	AT5G41315	A04p14450.1_BnaDAR
GL3	AT5G41315	C04p48350.1_BnaDAR
EGL3	AT1G63650	A09p13790.1_BnaDAR
EGL3	AT1G63650	A09p15400.1_BnaDAR
EGL3	AT1G63650	C09p16460.1_BnaDAR
EGL3	AT1G63650	C09p18670.1_BnaDAR
TTG1	AT5G24520	A02p40240.1_BnaDAR
TTG1	AT5G24520	A02p40280.1_BnaDAR
TTG1	AT5G24520	A02p40290.1_BnaDAR
TTG1	AT5G24520	A06p35320.1_BnaDAR
TTG1	AT5G24520	C02p60240.1_BnaDAR
TTG1	AT5G24520	C07p43200.1_BnaDAR
TTG1	AT5G24520	C07p44020.1_BnaDAR
MYB3	AT1G22640	A07p14270.1_BnaDAR
MYB3	AT1G22640	A09p42110.1_BnaDAR
MYB3	AT1G22640	C05p21770.1_BnaDAR
MYB3	AT1G22640	C07p20990.1_BnaDAR
MYB3	AT1G22640	C08p21660.1_BnaDAR
MYB4	AT4G38620	A06p48940.1_BnaDAR
MYB4	AT4G38620	A08p24130.1_BnaDAR
MYB4	AT4G38620	C03p34520.1_BnaDAR
MYB4	AT4G38620	C03p77180.1_BnaDAR
MYB4	AT4G38620	C07p63630.1_BnaDAR
MYB5	AT3G13540	A01p40070.1_BnaDAR
MYB5	AT3G13540	A05p35900.1_BnaDAR
MYB5	AT3G13540	C01p51550.1_BnaDAR
MYB5	AT3G13540	C05p54330.1_BnaDAR
MYB7	AT2G16720	A03p28540.1_BnaDAR
MYB7	AT2G16720	A03p45980.1_BnaDAR
MYB7	AT2G16720	C03p57440.1_BnaDAR
MYB12	AT2G47460	A03p25970.1_BnaDAR
MYB12	AT2G47460	A05p00470.1_BnaDAR
MYB12	AT2G47460	C03p30970.1_BnaDAR
MYB12	AT2G47460	C04p00420.1_BnaDAR
MYB12	AT2G47460	C04p72810.1_BnaDAR
MYB12	AT2G47460	C04p72820.1_BnaDAR
MYB32	AT4G34990	A01p03560.1_BnaDAR
MYB32	AT4G34990	A03p63210.1_BnaDAR
MYB32	AT4G34990	C01p03850.1_BnaDAR
MYB32	AT4G34990	C07p60850.1_BnaDAR
MYB111	AT5G49330	A02p38020.1_BnaDAR
MYB111	AT5G49330	A06p38400.1_BnaDAR
MYB111	AT5G49330	A09p04780.1_BnaDAR
MYB111	AT5G49330	C02p57220.1_BnaDAR
MYB111	AT5G49330	C07p39860.1_BnaDAR
MYB111	AT5G49330	C09p05180.1_BnaDAR
MYBL2	AT1G71030	A02p17120.1_BnaDAR
MYBL2	AT1G71030	A07p37450.1_BnaDAR
MYBL2	AT1G71030	C02p28570.1_BnaDAR
MYBL2	AT1G71030	C06p45150.1_BnaDAR
LAC15	AT5G48100	A02p37210.1_BnaDAR
LAC15	AT5G48100	A06p39360.1_BnaDAR
LAC15	AT5G48100	C02p56240.1_BnaDAR
LAC15	AT5G48100	C07p38910.1_BnaDAR
LBD37	AT5G67420	A02p44200.1_BnaDAR
LBD37	AT5G67420	A07p16460.1_BnaDAR
LBD37	AT5G67420	A09p09330.1_BnaDAR
LBD37	AT5G67420	A09p43060.1_BnaDAR
LBD37	AT5G67420	C02p64480.1_BnaDAR
LBD37	AT5G67420	C07p24180.1_BnaDAR
LBD37	AT5G67420	C08p24960.1_BnaDAR
LBD37	AT5G67420	C09p10910.1_BnaDAR
LBD38	AT3G49940	A03p47620.1_BnaDAR
LBD38	AT3G49940	C01p30370.1_BnaDAR
LBD38	AT3G49940	C07p45600.1_BnaDAR
LBD39	AT4G37540	A01p01410.1_BnaDAR
LBD39	AT4G37540	A03p65290.1_BnaDAR
LBD39	AT4G37540	C01p01590.1_BnaDAR
LBD39	AT4G37540	C07p62450.1_BnaDAR
LBD39	AT4G37540	C09p10330.1_BnaDAR
FSL2	AT5G63580	A02p42880.1_BnaDAR
FSL2	AT5G63580	A06p30200.1_BnaDAR
FSL2	AT5G63580	A09p08360.1_BnaDAR
FSL2	AT5G63580	C02p62820.1_BnaDAR
FSL2	AT5G63580	C03p62830.1_BnaDAR
FSL2	AT5G63580	C03p62840.1_BnaDAR
FSL2	AT5G63580	C09p09430.1_BnaDAR
AHA10	AT1G17260	A01p07940.1_BnaDAR
AHA10	AT1G17260	A02p08560.1_BnaDAR
AHA10	AT1G17260	A02p42450.1_BnaDAR
AHA10	AT1G17260	A03p44720.1_BnaDAR
AHA10	AT1G17260	A03p59550.1_BnaDAR
AHA10	AT1G17260	A03p59570.1_BnaDAR
AHA10	AT1G17260	A06p22850.1_BnaDAR
AHA10	AT1G17260	A07p01680.1_BnaDAR
AHA10	AT1G17260	A08p19370.1_BnaDAR
AHA10	AT1G17260	A08p31010.1_BnaDAR
AHA10	AT1G17260	A09p12140.1_BnaDAR
AHA10	AT1G17260	A10p14840.1_BnaDAR
AHA10	AT1G17260	C01p08870.1_BnaDAR
AHA10	AT1G17260	C02p14310.1_BnaDAR
AHA10	AT1G17260	C02p62370.1_BnaDAR
AHA10	AT1G17260	C03p55570.1_BnaDAR
AHA10	AT1G17260	C03p68380.1_BnaDAR
AHA10	AT1G17260	C03p88830.1_BnaDAR
AHA10	AT1G17260	C07p03530.1_BnaDAR
AHA10	AT1G17260	C07p57590.1_BnaDAR
AHA10	AT1G17260	C07p57600.1_BnaDAR
AHA10	AT1G17260	C08p17790.1_BnaDAR
AHA10	AT1G17260	C09p14360.1_BnaDAR
AHA10	AT1G17260	C09p49250.1_BnaDAR
CPC	AT2G46410	A03p15300.1_BnaDAR
CPC	AT2G46410	A03p25640.1_BnaDAR
CPC	AT2G46410	A04p34360.1_BnaDAR
CPC	AT2G46410	A05p01360.1_BnaDAR
CPC	AT2G46410	C03p17900.1_BnaDAR
CPC	AT2G46410	C03p30600.1_BnaDAR
CPC	AT2G46410	C04p01540.1_BnaDAR
CPC	AT2G46410	C04p72160.1_BnaDAR
TT19	AT5G17220	A02p04020.1_BnaDAR
TT19	AT5G17220	A10p22170.1_BnaDAR
TT19	AT5G17220	C02p08840.1_BnaDAR
TT19	AT5G17220	C09p59960.1_BnaDAR

## Sheet: B.juncea_SCYZ
Anthocyanin-related genes in B.juncea
Function	Tair	B.juncea
PAL1	AT2G37040	BjuA04g05350S
PAL1	AT2G37040	BjuA04g13250S
PAL1	AT2G37040	BjuA04g23460S
PAL1	AT2G37040	BjuA05g07480S
PAL1	AT2G37040	BjuA05g33480S
PAL1	AT2G37040	BjuA07g18240S
PAL1	AT2G37040	BjuA09g19970S
PAL1	AT2G37040	BjuB01g44230S
PAL1	AT2G37040	BjuB06g00010S
PAL1	AT2G37040	BjuB06g09290S
PAL1	AT2G37040	BjuB06g50600S
PAL1	AT2G37040	BjuB08g07060S
PAL1	AT2G37040	BjuB08g43250S
PAL1	AT2G37040	BjuB08g43290S
PAL1	AT2G37040	BjuB01g05350S
C4H	AT2G30490	BjuA03g43530S
C4H	AT2G30490	BjuA03g43540S
C4H	AT2G30490	BjuA04g19340S
C4H	AT2G30490	BjuA04g19350S
C4H	AT2G30490	BjuA05g12450S
C4H	AT2G30490	BjuB01g39430S
C4H	AT2G30490	BjuB01g39440S
C4H	AT2G30490	BjuB01g39450S
C4H	AT2G30490	BjuB06g39980S
C4H	AT2G30490	BjuB06g40640S
C4H	AT2G30490	BjuB08g46760S
C4H	AT2G30490	BjuB08g46770S
4CL3	AT1G65060	BjuA07g27860S
4CL3	AT1G65060	BjuB03g23420S
4CL5	AT3G21230	BjuA05g16550S
4CL5	AT3G21230	BjuA05g23830S
4CL5	AT3G21230	BjuB06g30410S
4CL5	AT3G21230	BjuA03g22300S
4CL5	AT3G21230	BjuA03g22310S
4CL5	AT3G21230	BjuA05g23860S
4CL5	AT3G21230	BjuA05g23880S
4CL5	AT3G21230	BjuB01g15170S
4CL5	AT3G21230	BjuB01g15250S
4CL5	AT3G21230	BjuB01g15260S
4CL5	AT3G21230	BjuB07g26570S
4CL5	AT3G21230	BjuB07g26590S
4CL5	AT3G21230	BjuB07g41700S
CHS	AT5G13930	BjuA02g05840S
CHS	AT5G13930	BjuA02g38420S
CHS	AT5G13930	BjuA03g52450S
CHS	AT5G13930	BjuA10g21370S
CHS	AT5G13930	BjuB02g39720S
CHS	AT5G13930	BjuB04g48990S
CHS	AT5G13930	BjuB05g42130S
CHS	AT5G13930	BjuB08g26170S
CHS	AT5G13930	BjuB08g55820S
CHS1	AT1G17610	BjuA09g08220S
CHS1	AT1G17610	BjuB03g36410S
CHS1	AT1G17610	BjuA08g25650S
CHS1	AT1G17610	BjuB03g36980S
CHS1	AT1G17610	BjuB03g52960S
CHS1	AT1G17610	BjuB04g27240S
CHS3	AT5G17890	BjuA03g50620S
CHS3	AT5G17890	BjuA03g50630S
CHS3	AT5G17890	BjuB02g36870S
CHS3	AT5G17890	BjuB05g25020S
CHS3	AT5G17890	BjuB08g54090S
CHI	AT2G43570	BjuA03g37420S
CHI	AT2G43570	BjuA04g27490S
CHI	AT2G43570	BjuA05g03380S
CHI	AT2G43570	BjuB01g48310S
CHI	AT2G43570	BjuB06g55130S
CHI	AT2G43570	BjuB06g55180S
CHI	AT2G43570	BjuB08g39060S
CHI	AT2G43570	BjuB08g39120S
TT5	AT3G55120	BjuA07g19010S
TT5	AT3G55120	BjuA09g18460S
TT5	AT3G55120	BjuA09g18480S
TT5	AT3G55120	BjuB06g10060S
TT5	AT3G55120	BjuB08g05480S
F3H	AT3G51240	BjuA03g16930S
F3H	AT3G51240	BjuA09g21710S
F3H	AT3G51240	BjuB02g63390S
F3H	AT3G51240	BjuB08g08960S
F3'H	AT5G07990	BjuA10g25090S
F3'H	AT5G07990	BjuB02g43540S
FLS1	AT5G08640	BjuA10g24560S
FLS1	AT5G08640	BjuB02g43050S
DFR	AT5G42800	BjuA09g53520S
DFR	AT5G42800	BjuB04g38780S
ANS(LDOX)	AT4G22880	BjuA01g32250S
ANS(LDOX)	AT4G22880	BjuA03g12340S
ANS(LDOX)	AT4G22880	BjuB02g68370S
ANS(LDOX)	AT4G22880	BjuB05g50770S
MATE	AT1G51340	BjuA05g16780S
MATE	AT1G51340	BjuB06g30060S
MATE	AT1G51340	BjuB07g03770S
UGT75C1	AT4G14090	BjuA08g08790S
UGT75C1	AT4G14090	BjuB07g15590S
UGT78D2	AT5G17050	BjuA02g36840S
UGT78D2	AT5G17050	BjuB05g43960S
UGT78D2	AT5G17050	BjuB05g43990S
UGT78D2	AT5G17050	BjuB05g43970S
UGT79B1	AT5G54060	BjuA03g45430S
UGT79B1	AT5G54060	BjuA10g09950S
UGT79B1	AT5G54060	BjuB02g26880S
UGT79B1	AT5G54060	BjuB05g34590S
UGT79B1	AT5G54060	BjuB05g34600S
SGT(UGT80A2)	AT3G07020	BjuA03g28310S
SGT(UGT80A2)	AT3G07020	BjuA05g36400S
SGT(UGT80A2)	AT3G07020	BjuB01g03240S
SGT(UGT80A2)	AT3G07020	BjuB03g39160S
SGT(UGT80A2)	AT3G07020	BjuA01g01990S
GST	AT1G17170	BjuA06g30910S
GST	AT1G17170	BjuA06g30920S
GST	AT1G17170	BjuA06g30930S
GST	AT1G17170	BjuA09g07980S
GST	AT1G17170	BjuA09g08000S
GST	AT1G17170	BjuA09g08010S
GST	AT1G17170	BjuA09g08020S
GST	AT1G17170	BjuB03g36640S
GST	AT1G17170	BjuB03g36650S
GST	AT1G17170	BjuB03g53160S
GST	AT1G17170	BjuB04g27530S
GST	AT1G17170	BjuB05g01660S
GST	AT1G17170	BjuB06g15100S
TT2	AT5G35550	BjuA08g08230S
TT2	AT5G35550	BjuB01g23610S
TT2	AT5G35550	BjuB07g14760S
PAP1(MYB75)	AT1G56650	BjuB03g22960S
PAP1(MYB75)	AT1G56650	BjuB03g38350S
PAP1(MYB75)	AT1G56650	BjuB05g10780S
PAP1(MYB75)	AT1G56650	BjuB05g11380S
PAP1(MYB75)	AT1G56650	BjuA02g27310S
PAP1(MYB75)	AT1G56650	BjuA03g21390S
PAP1(MYB75)	AT1G56650	BjuA07g28310S
TT8	AT4G09820	BjuA09g45700S
TT8	AT4G09820	BjuB08g18790S
GL3	AT5G41315	BjuA04g11960S
EGL3	AT1G63650	BjuA09g57380S
EGL3	AT1G63650	BjuA09g58800S
EGL3	AT1G63650	BjuB01g30250S
EGL3	AT1G63650	BjuB04g33760S
EGL3	AT1G63650	BjuB04g35220S
TTG1	AT5G24520	BjuA06g12060S
TTG1	AT5G24520	BjuB02g65950S
MYB3	AT1G22640	BjuA07g12380S
MYB3	AT1G22640	BjuB03g46080S
MYB3	AT1G22640	BjuA09g23360S
MYB3	AT1G22640	BjuB03g33970S
MYB3	AT1G22640	BjuB04g22970S
MYB4	AT4G38620	BjuA06g00230S
MYB4	AT4G38620	BjuA08g20180S
MYB4	AT4G38620	BjuB02g75940S
MYB4	AT4G38620	BjuB08g33620S
MYB5	AT3G13540	BjuA01g06100S
MYB5	AT3G13540	BjuA05g31020S
MYB5	AT3G13540	BjuB01g07980S
MYB5	AT3G13540	BjuB07g46240S
MYB5	AT3G13540	BjuB08g08090S
MYB7	AT2G16720	BjuA03g18910S
MYB7	AT2G16720	BjuB02g10760S
MYB12	AT2G47460	BjuA03g36010S
MYB12	AT2G47460	BjuA05g00170S
MYB12	AT2G47460	BjuA05g00320S
MYB12	AT2G47460	BjuB06g57660S
MYB12	AT2G47460	BjuB08g00040S
MYB12	AT2G47460	BjuB08g37290S
MYB32	AT4G34990	BjuA01g40560S
MYB32	AT4G34990	BjuA03g05370S
MYB32	AT4G34990	BjuB02g73850S
MYB32	AT4G34990	BjuB05g59450S
MYB111	AT5G49330	BjuA02g05490S
MYB111	AT5G49330	BjuA09g67290S
MYB111	AT5G49330	BjuB04g49310S
MYB111	AT5G49330	BjuB07g31540S
MYBL2	AT1G71030	BjuA02g24000S
MYBL2	AT1G71030	BjuA02g24010S
MYBL2	AT1G71030	BjuB03g18520S
MYBL2	AT1G71030	BjuB05g06630S
LAC15	AT5G48100	BjuA06g08560S
LAC15	AT5G48100	BjuB02g58590S
LBD37	AT5G67420	BjuA02g00380S
LBD37	AT5G67420	BjuA07g14070S
LBD37	AT5G67420	BjuA09g22610S
LBD37	AT5G67420	BjuA09g62940S
LBD37	AT5G67420	BjuB02g64040S
LBD37	AT5G67420	BjuB04g53600S
LBD37	AT5G67420	BjuB06g44410S
LBD37	AT5G67420	BjuB08g10060S
LBD37	AT5G67420	BjuB07g36410S
LBD38	AT3G49940	BjuA03g17450S
LBD39	AT4G37540	BjuA01g42610S
LBD39	AT4G37540	BjuA03g03660S
LBD39	AT4G37540	BjuB02g75110S
LBD39	AT4G37540	BjuB05g61370S
FSL2	AT5G63580	BjuA02g01700S
FSL2	AT5G63580	BjuA06g16400S
FSL2	AT5G63580	BjuB07g35400S
FSL2	AT5G63580	BjuA06g16410S
FSL2	AT5G63580	BjuA09g63950S
FSL2	AT5G63580	BjuB06g46790S
AHA10	AT1G17260	BjuA02g02020S
AHA10	AT1G17260	BjuA03g20080S
AHA10	AT1G17260	BjuA06g22880S
AHA10	AT1G17260	BjuA07g01500S
AHA10	AT1G17260	BjuA08g25830S
AHA10	AT1G17260	BjuA09g11790S
AHA10	AT1G17260	BjuA09g60320S
AHA10	AT1G17260	BjuB02g09090S
AHA10	AT1G17260	BjuB02g12690S
AHA10	AT1G17260	BjuB02g17660S
AHA10	AT1G17260	BjuB02g30570S
AHA10	AT1G17260	BjuB02g72020S
AHA10	AT1G17260	BjuB02g72030S
AHA10	AT1G17260	BjuB02g72040S
AHA10	AT1G17260	BjuB03g02140S
AHA10	AT1G17260	BjuB03g49840S
AHA10	AT1G17260	BjuB03g53120S
AHA10	AT1G17260	BjuB04g52340S
AHA10	AT1G17260	BjuB05g32010S
AHA10	AT1G17260	BjuB06g35000S
AHA10	AT1G17260	BjuUnng05570S
CPC	AT2G46410	BjuA03g36310S
CPC	AT2G46410	BjuA03g45050S
CPC	AT2G46410	BjuA04g28670S
CPC	AT2G46410	BjuA05g01290S
CPC	AT2G46410	BjuB01g49770S
CPC	AT2G46410	BjuB06g58070S
CPC	AT2G46410	BjuB08g48310S
TT19	AT5G17220	BjuA02g36770S
TT19	AT5G17220	BjuA10g19261S
TT19	AT5G17220	BjuB02g37400S
TT19	AT5G17220	BjuB05g44051S

## Sheet: B_carinata_zd-1
Anthocyanin-related genes in B.carinata
Function	Tair	B.carinata
PAL1	AT2G37040	BcaB01g00295
PAL1	AT2G37040	BcaB01g03796
PAL1	AT2G37040	BcaB01g03798
PAL1	AT2G37040	BcaB02g07797
PAL1	AT2G37040	BcaB02g08531
PAL1	AT2G37040	BcaB02g09307
PAL1	AT2G37040	BcaB06g28973
PAL1	AT2G37040	BcaC02g07556
PAL1	AT2G37040	BcaC02g09175
PAL1	AT2G37040	BcaC02g11831
PAL1	AT2G37040	BcaC02g12836
PAL1	AT2G37040	BcaC05g29476
PAL1	AT2G37040	BcaC07g39687
PAL1	AT2G37040	BcaC02g07551
PAL1	AT2G37040	BcaC02g07553
PAL1	AT2G37040	BcaC02g09174
PAL1	AT2G37040	BcaNung06565
C4H	AT2G30490	BcaB01g04100
C4H	AT2G30490	BcaB01g04101
C4H	AT2G30490	BcaB02g10326
C4H	AT2G30490	BcaB06g28368
C4H	AT2G30490	BcaB06g28369
C4H	AT2G30490	BcaC01g06001
C4H	AT2G30490	BcaC01g06003
C4H	AT2G30490	BcaC01g06014
C4H	AT2G30490	BcaC02g08018
C4H	AT2G30490	BcaC02g11137
4CL5	AT3G21230	BcaB02g11270
4CL5	AT3G21230	BcaC08g43929
4CL3	AT1G65060	BcaNung05537
4CL5	AT3G21230	BcaB04g19154
4CL5	AT3G21230	BcaB04g19157
4CL5	AT3G21230	BcaB04g20600
4CL5	AT3G21230	BcaB04g20601
4CL5	AT3G21230	BcaB06g26203
4CL5	AT3G21230	BcaB06g26209
4CL5	AT3G21230	BcaB06g26210
4CL5	AT3G21230	BcaC01g03515
4CL5	AT3G21230	BcaC01g03516
4CL5	AT3G21230	BcaC05g28192
4CL5	AT3G21230	BcaC05g28195
4CL5	AT3G21230	BcaC05g28268
4CL5	AT3G21230	BcaC05g28272
4CL5	AT3G21230	BcaNung05293
CHS	AT5G13930	BcaB01g02098
CHS	AT5G13930	BcaB01g05326
CHS	AT5G13930	BcaB07g30036
CHS	AT5G13930	BcaC03g17664
CHS	AT5G13930	BcaC03g17665
CHS	AT5G13930	BcaC04g19066
CHS	AT5G13930	BcaC04g24066
CHS	AT5G13930	BcaNung04177
CHS1	AT1G17610	BcaC07g41370
CHS1	AT1G17610	BcaB03g12991
CHS1	AT1G17610	BcaC05g25682
CHS1	AT1G17610	BcaC07g38873
CHS1	AT1G17610	BcaC07g41367
CHS1	AT1G17610	BcaC07g41373
CHS3	AT5G17890	BcaB01g04921
CHS3	AT5G17890	BcaB01g05161
CHS3	AT5G17890	BcaB05g23288
CHS3	AT5G17890	BcaB08g36730
CHS3	AT5G17890	BcaB08g36734
CHS3	AT5G17890	BcaC03g13556
CHS3	AT5G17890	BcaC04g18747
CHS3	AT5G17890	BcaC04g18750
CHI	AT2G43570	BcaB01g03371
CHI	AT2G43570	BcaB01g03377
CHI	AT2G43570	BcaB02g08912
CHI	AT2G43570	BcaB02g08926
CHI	AT2G43570	BcaB02g08927
CHI	AT2G43570	BcaB06g29329
CHI	AT2G43570	BcaC01g05223
CHI	AT2G43570	BcaC01g05228
CHI	AT2G43570	BcaC02g07161
CHI	AT2G43570	BcaC02g07180
CHI	AT2G43570	BcaC02g12376
CHI	AT2G43570	BcaC02g12377
CHI	AT2G43570	BcaC02g12380
TT5	AT3G55120	BcaB02g07695
TT5	AT3G55120	BcaC07g39836
TT5	AT3G55120	BcaC08g44726
TT5	AT3G55120	BcaB01g00125
TT5	AT3G55120	BcaNung04348
F3H	AT3G51240	BcaB01g00539
F3H	AT3G51240	BcaC06g33044
FLS1	AT5G08640	BcaB08g37235
FLS3	AT5G63590	BcaB04g19929
FLS3	AT5G63590	BcaC01g02614
DFR	AT5G42800	BcaB07g31043
DFR	AT5G42800	BcaC04g21969
ANS(LDOX)	AT4G22880	BcaC09g51066
ANS(LDOX)	AT4G22880	BcaNung01020
ANS(LDOX)	AT4G22880	BcaNung01665
MATE	AT1G51340	BcaB02g11233
MATE	AT1G51340	BcaB04g17223
MATE	AT1G51340	BcaC01g01259
MATE	AT1G51340	BcaC05g27346
UGT75C1	AT4G14090	BcaB04g18112
UGT75C1	AT4G14090	BcaC07g37719
UGT78D2	AT5G17050	BcaC03g18530
UGT78D2	AT5G17050	BcaNung00425
UGT78D2	AT5G17050	BcaNung00429
UGT79B1	AT5G54060	BcaB01g04263
UGT79B1	AT5G54060	BcaB01g04267
UGT79B1	AT5G54060	BcaB08g35757
UGT79B1	AT5G54060	BcaC01g06275
UGT79B1	AT5G54060	BcaC01g06281
UGT79B1	AT5G54060	BcaC04g20396
SGT(UGT80A2)	AT3G07020	BcaB04g21305
SGT(UGT80A2)	AT3G07020	BcaC05g29760
SGT(UGT80A2)	AT3G07020	BcaC05g29832
SGT(UGT80A2)	AT3G07020	BcaC09g47931
SGT(UGT80A2)	AT3G07020	BcaC09g47933
GST	AT1G17170	BcaB02g07169
GST	AT1G17170	BcaB03g13014
GST	AT1G17170	BcaB07g34043
GST	AT1G17170	BcaB07g34044
GST	AT1G17170	BcaC03g15808
GST	AT1G17170	BcaC05g25659
GST	AT1G17170	BcaC05g25660
GST	AT1G17170	BcaC07g41404
GST	AT1G17170	BcaC07g41406
GST	AT1G17170	BcaC07g41407
GST	AT1G17170	BcaC07g41433
GST	AT1G17170	BcaC07g41434
GST	AT1G17170	BcaC07g41435
GST	AT1G17170	BcaC07g41436
TT2	AT5G35550	BcaB04g18028
TT2	AT5G35550	BcaC07g37655
PAP1(MYB75)	AT1G56650	BcaB03g14619
PAP1(MYB75)	AT1G56650	BcaB03g15272
PAP1(MYB75)	AT1G56650	BcaB05g24175
PAP1(MYB75)	AT1G56650	BcaB05g24263
PAP1(MYB75)	AT1G56650	BcaC01g03367
PAP1(MYB75)	AT1G56650	BcaC03g14747
PAP1(MYB75)	AT1G56650	BcaC08g46058
PAP1(MYB75)	AT1G56650	BcaC08g46063
TT8	AT4G09820	BcaB01g01429
TT8	AT4G09820	BcaC04g20986
GL3	AT5G41315	BcaC02g08969
EGL3	AT1G63650	BcaB06g27611
EGL3	AT1G63650	BcaB07g31407
EGL3	AT1G63650	BcaB07g31558
EGL3	AT1G63650	BcaC04g22498
EGL3	AT1G63650	BcaC04g22694
EGL3	AT1G63650	BcaC04g22496
TTG1	AT5G24520	BcaC03g17966
TTG1	AT5G24520	BcaNung01239
TTG1	AT5G24520	BcaNung02017
TTG1	AT5G24520	BcaNung02018
MYB3	AT1G22640	BcaB03g14192
MYB3	AT1G22640	BcaB03g14193
MYB3	AT1G22640	BcaB07g32273
MYB3	AT1G22640	BcaC05g26191
MYB3	AT1G22640	BcaC06g34981
MYB3	AT1G22640	BcaC07g39173
MYB4	AT4G38620	BcaB01g02791
MYB4	AT4G38620	BcaB03g12213
MYB4	AT4G38620	BcaC01g00242
MYB4	AT4G38620	BcaC01g04720
MYB4	AT4G38620	BcaNung01971
MYB4	AT4G38620	BcaNung01972
MYB5	AT3G13540	BcaB01g00389
MYB5	AT3G13540	BcaB04g18801
MYB5	AT3G13540	BcaB04g20988
MYB5	AT3G13540	BcaB06g25457
MYB5	AT3G13540	BcaNung06232
MYB7	AT2G16720	BcaB08g34664
MYB7	AT2G16720	BcaC01g02988
MYB11	AT3G62610	BcaC07g42779
MYB12	AT2G47460	BcaB01g03166
MYB12	AT2G47460	BcaB02g08770
MYB12	AT2G47460	BcaB06g29438
MYB12	AT2G47460	BcaC01g05029
MYB12	AT2G47460	BcaC02g06976
MYB12	AT2G47460	BcaC02g12580
MYB12	AT2G47460	BcaC02g12614
MYB32	AT4G34990	BcaNung00640
MYB32	AT4G34990	BcaNung02367
MYB111	AT5G49330	BcaB04g19603
MYB111	AT5G49330	BcaB07g34149
MYB111	AT5G49330	BcaC03g17715
MYB111	AT5G49330	BcaC04g23744
MYB111	AT5G49330	BcaC06g30701
MYB111	AT5G49330	BcaNung02597
MYBL2	AT1G71030	BcaB03g14865
MYBL2	AT1G71030	BcaB05g24639
MYBL2	AT1G71030	BcaC03g15264
LAC15	AT5G48100	BcaC03g17627
LAC15	AT5G48100	BcaC06g30824
LBD37	AT5G67420	BcaB01g00652
LBD37	AT5G67420	BcaB02g09921
LBD37	AT5G67420	BcaC03g18373
LBD37	AT5G67420	BcaC06g33118
LBD37	AT5G67420	BcaC07g39459
LBD37	AT5G67420	BcaB04g20051
LBD37	AT5G67420	BcaC04g23226
LBD38	AT3G49940	BcaC06g33275
LBD38	AT3G49940	BcaC09g49985
LBD39	AT4G37540	BcaC04g23272
LBD39	AT4G37540	BcaNung02061
LBD39	AT4G37540	BcaNung02940
LBD39	AT4G37540	BcaNung05903
FSL2	AT5G63580	BcaB02g09746
FSL2	AT5G63580	BcaB02g09749
FSL2	AT5G63580	BcaB04g19927
FSL2	AT5G63580	BcaB04g19931
FSL2	AT5G63580	BcaB07g29695
FSL2	AT5G63580	BcaC01g02613
FSL2	AT5G63580	BcaC03g18214
FSL2	AT5G63580	BcaC04g23340
AHA10	AT1G17260	BcaB01g01240
AHA10	AT1G17260	BcaB02g10785
AHA10	AT1G17260	BcaB03g12636
AHA10	AT1G17260	BcaB03g13010
AHA10	AT1G17260	BcaB03g16694
AHA10	AT1G17260	BcaB05g22340
AHA10	AT1G17260	BcaB07g29849
AHA10	AT1G17260	BcaB07g31629
AHA10	AT1G17260	BcaB08g36094
AHA10	AT1G17260	BcaC01g02122
AHA10	AT1G17260	BcaC03g14160
AHA10	AT1G17260	BcaC03g18167
AHA10	AT1G17260	BcaC04g19973
AHA10	AT1G17260	BcaC04g22873
AHA10	AT1G17260	BcaC06g36506
AHA10	AT1G17260	BcaC07g38839
AHA10	AT1G17260	BcaC07g38840
AHA10	AT1G17260	BcaC09g51801
AHA10	AT1G17260	BcaNung00524
AHA10	AT1G17260	BcaNung00528
AHA10	AT1G17260	BcaNung04420
CPC	AT2G46410	BcaB01g04232
CPC	AT2G46410	BcaB06g29487
CPC	AT2G46410	BcaB06g29488
CPC	AT2G46410	BcaC01g05068
CPC	AT2G46410	BcaC01g06229
CPC	AT2G46410	BcaC02g07029
CPC	AT2G46410	BcaC02g12684
CPC	AT2G46410	BcaC02g12686
CPC	AT2G46410	BcaC02g12805
TT19	AT5G17220	BcaB08g36797
TT19	AT5G17220	BcaC03g18540
TT19	AT5G17220	BcaC04g18819
TT19	AT5G17220	BcaNung00412
