# Supplementary material for: Genome-wide identification and expression analysis of the anthocyanin-related genes during seed coat development in six Brassica species
Source: BMC Genomics. 2023 Mar 9;24:103. doi: 10.1186/s12864-023-09170-2 (PMC9999611; doi:10.1186/s12864-023-09170-2)
Supplement: Supplementary file 2 — Additional file 2. Co-differentially expressed genes in six Brassica species seed coats eight development. [file 12864_2023_9170_MOESM2_ESM.xlsx]

## Sheet: Sheet1
Co-differentially expressed genes in six Brassica species seed coats eight development
Function	Tair	B.rapa	B.nigra	B.oleracea	B.napus	B.juncea	B.carinata
PAL1	AT2G37040	N	BniB01g007690.2N	N	N	N	N
C4H	AT2G30490	N	BniB08g018990.2N	N	N	N	N
4CL3	AT1G65060	N	BniB03g043050.2N	N	N	N	N
4CL5	AT3G21230	N	BniB07g031810.2N	N	C03p51550.1_BnaDAR	N	N
CHS	AT5G13930	N	BniB02g048670.2N	BolC9t59153H	N	BjuB02g39720S	N
CHS	AT5G13930	N	BniB05g024480.2N	N	N	BjuB05g42130S	N
CHS	AT5G13930	N	BniB08g006610.2N	N	N	BjuB08g55820S	N
F3H	AT3G51240	N	BniB02g074780.2N	BolC8t50265H	A09p44250.1_BnaDAR	N	BcaC06g33044
F3H	AT3G51240	BraA09g042420.3C	BniB08g065170.2N	N	C08p26510.1_BnaDAR	N	N
F3'H	AT5G07990	BraA10g030360.3C	BniB02g053110.2N	N	A10p28640.1_BnaDAR	N	N
FLS2	AT5G63580	N	BniB04g001820.2N	N	N	N	N
DFR	AT5G42800	BraA09g019440.3C	BniB04g017950.2N	BolC9t55434H	A09p19990.1_BnaDAR	N	BcaB07g31043
DFR	AT5G42800	N	N	N	C09p25350.1_BnaDAR	N	BcaC04g21969
ANS(LDOX)	AT4G22880	BraA03g050560.3C	BniB05g014290.2N	BolC1t01672H	A01p14100.1_BnaDAR	N	N
ANS(LDOX)	AT4G22880	N	N	N	C01p17320.1_BnaDAR	N	N
ANS(LDOX)	AT4G22880	N	N	N	C07p52240.1_BnaDAR	N	N
GST	AT1G17170	N	BniB04g031620.2N	N	N	BjuB03g36650S	N
MYB4	AT4G38620	N	N	N	C03p34520.1_BnaDAR	N	BcaC01g04720
MYB5	AT3G13540	BraA01g038100.3C	BniB01g051660.2N	BolC1t05098H	A01p40070.1_BnaDAR	BjuA01g06100S	BcaB04g20988
MYB5	AT3G13540	N	BniB07g055510.2N	BolC5t34101H	C01p51550.1_BnaDAR	BjuB01g07980S	BcaB06g25457
MYB5	AT3G13540	N	N	N	C05p54330.1_BnaDAR	BjuB07g46240S	BcaNung06232
MYB7	AT2G16720	N	BniB02g012840.2N	N	N	BjuA03g18910S	N
MYB12	AT2G47460	N	BniS00512g170.2N	BolC3t15448H	C03p30970.1_BnaDAR	N	N
MYBL2	AT1G71030	BraA07g035710.3C	BniB03g048930.2N	N	A07p37450.1_BnaDAR	N	BcaB03g14865
MYBL2	AT1G71030	N	N	N	C06p45150.1_BnaDAR	N	N
LAC15	AT5G48100	N	BniB04g006140.2N	N	N	BjuB02g58590S	N
AHA10	AT1G17260	BraA10g015270.3C	BniB03g007010.2N	BolC2t07557H	A10p14840.1_BnaDAR	N	BcaB03g13010
AHA10	AT1G17260	N	N	BolC8t49405H	C09p49250.1_BnaDAR	N	BcaC07g38840
AHA10	AT1G17260	N	N	BolC9t57776H	N	N	N
CPC	AT2G46410	N	BniB01g000990.2N	N	N	N	BcaB06g29487
CPC	AT2G46410	N	N	N	N	N	BcaB06g29488
CPC	AT2G46410	N	N	N	N	N	BcaC02g12686
TT2	AT5G35550	BraA08g009180.3C	BniB07g017800.2N	BolC8t48030H	A08p09810.1_BnaDAR	BjuA08g08230S	BcaB04g18028
TT2	AT5G35550	N	N	N	N	BjuB07g14760S	BcaC07g37655
TT5	AT3G55120	N	N	BolC7t46557H	N	BjuA07g19010S	BcaNung04348
TT19	AT5G17220	BraA10g022740.3C	N	BolC9t58832H	N	N	BcaC03g18540
TT19	AT5G17220	N	N	N	N	N	BcaC04g18819
TT19	AT5G17220	N	N	N	N	N	BcaNung00412
