# Supplementary material for: Genome-wide identification and expression analysis of the anthocyanin-related genes during seed coat development in six Brassica species
Source: BMC Genomics. 2023 Mar 9;24:103. doi: 10.1186/s12864-023-09170-2 (PMC9999611; doi:10.1186/s12864-023-09170-2)
Supplement: Supplementary file 3 — Additional file 3. Expression of TT2 in all eight seed coat development stages of six Brassica species. [file 12864_2023_9170_MOESM3_ESM.xlsx]

## Sheet: TT2
Expression of TT2 in all eight seed coat development stages of six Brassica species
AT	AT_name	gene_name	gene_name_AT	U0_1_FPKM	U0_2_FPKM	U0_3_FPKM	S1_1_FPKM	S1_2_FPKM	S1_3_FPKM	S2_1_FPKM	S2_2_FPKM	S2_3_FPKM	S3_1_FPKM	S3_2_FPKM	S3_3_FPKM	S4_1_FPKM	S4_2_FPKM	S4_3_FPKM	S5_1_FPKM	S5_2_FPKM	S5_3_FPKM	S6_1_FPKM	S6_2_FPKM	S6_3_FPKM	S7_1_FPKM	S7_2_FPKM	S7_3_FPKM
TT2	AT5G35550	BraA08g009180.3C	BraA08g009180.3C_TT2	0.251448	0.051764	0.071199	4.65664	4.9373	1.47359	4.81497	6.07955	5.55364	59.0494	50.4267	49.179	53.8008	46.3769	39.1816	35.9284	30.17	31.2007	20.0695	27.3472	22.3346	10.4336	16.8663	16.8919
TT2	AT5G35550	BolC8t48030H	BolC8t48030H_TT2	0.366941	0.458277	0.155865	10.6834	11.9461	5.08638	11.6249	11.9171	13.4071	35.3524	27.8251	26.712	39.7239	37.7592	36.4953	57.633	52.6086	49.7758	187.169	142.446	76.8517	123.344	171.844	58.9092
TT2	AT5G35550	BniB01g032210.2N	BniB01g032210.2N_TT2	0	0.17759	0	0	0	0	0.029629	0.041778	0	0.077917	0.282772	0.034416	0	0	0	0	0	0	0.013064	0	0	0.087297	0	0
TT2	AT5G35550	BniB07g017800.2N	BniB07g017800.2N_TT2	0.798725	1.4573	0.168608	182.708	181.91	70.8682	77.4981	79.065	80.9568	62.8917	63.4915	65.2237	55.1263	59.9641	54.9863	32.5347	36.7693	30.7038	11.5123	11.8695	10.6975	13.1526	7.76996	9.71899
TT2	AT5G35550	A08p09810.1_BnaDAR	A08p09810.1_BnaDAR_TT2	0	0.131177	0.1645	3.76549	3.04664	0.909803	12.4336	7.44547	9.29649	31.5869	22.2984	27.0826	38.5836	36.0752	39.8196	41.111	44.4126	45.4247	27.7193	38.1844	34.5546	26.0117	4.17938	19.6927
TT2	AT5G35550	BjuA08g08230S	BjuA08g08230S_TT2	0	0	0	21.5596	21.3233	7.51024	19.5634	22.7089	21.3443	38.9349	34.357	33.873	43.5481	40.531	35.3474	16.4483	31.2261	25.5519	14.3495	13.1539	13.5954	7.78111	7.30987	8.54412
TT2	AT5G35550	BjuB01g23610S	BjuB01g23610S_TT2	0	0	0	0	0	0	0.105398	0	0	0	0	0	0.094236	0	0	0	0	0	0	0	0	0	0	0
TT2	AT5G35550	BjuB07g14760S	BjuB07g14760S_TT2	0	0.08891	0.089055	22.4108	23.3498	6.14111	31.27	28.4389	31.2808	44.4519	39.8113	38.3772	35.605	33.3694	30.8917	11.2295	28.4069	20.977	5.75519	3.46115	3.7758	2.02686	2.44646	1.50502
TT2	AT5G35550	BcaB04g18028	BcaB04g18028_TT2	0	0	0.068339	1.13515	1.56848	1.8499	16.7671	17.1657	16.8671	23.0305	28.9301	25.5486	28.2122	26.6956	27.733	11.4227	18.139	15.7536	6.88631	9.21904	7.97812	2.73893	2.43459	3.84584
TT2	AT5G35550	BcaC07g37655	BcaC07g37655_TT2	0	0	0	3.05466	3.25096	4.85209	13.4764	15.6769	15.1565	26.8733	38.6506	37.4555	35.8668	34.2947	35.0087	29.6231	34.4551	32.6387	15.0178	22.9192	23.8705	10.8828	10.1654	15.3346

## Sheet: MYB5
Expression of MYB5 in all eight seed coat development stages of six Brassica species
AT	AT_name	gene_name	gene_name_AT	U0_1_FPKM	U0_2_FPKM	U0_3_FPKM	S1_1_FPKM	S1_2_FPKM	S1_3_FPKM	S2_1_FPKM	S2_2_FPKM	S2_3_FPKM	S3_1_FPKM	S3_2_FPKM	S3_3_FPKM	S4_1_FPKM	S4_2_FPKM	S4_3_FPKM	S5_1_FPKM	S5_2_FPKM	S5_3_FPKM	S6_1_FPKM	S6_2_FPKM	S6_3_FPKM	S7_1_FPKM	S7_2_FPKM	S7_3_FPKM
MYB5	AT3G13540	BraA01g038100.3C	BraA01g038100.3C_MYB5	0.374624	0.235998	0.091316	4.69355	3.36501	4.67886	5.24367	6.76531	5.75469	8.57105	8.49698	6.87997	9.87161	8.2621	5.08395	7.13631	9.47264	6.92616	21.9581	23.3822	22.307	4.45703	6.40428	5.65622
MYB5	AT3G13540	BraA05g033570.3C	BraA05g033570.3C_MYB5	0.031784	0.042325	0.020725	0.068047	0.082855	0.016575	0.097214	0.158841	0.117794	0.247966	0.122489	0.212347	0.989848	0.774019	0.610067	0.230991	0.375543	0.297788	0.518322	0.444381	0.498599	0.282045	0.374864	0.464002
MYB5	AT3G13540	BolC1t05098H	BolC1t05098H_MYB5	0	0.083243	0.031526	0.881152	1.35835	1.84819	3.80942	2.96572	3.33583	4.22754	5.34481	4.16423	3.38954	3.59176	3.32436	11.0511	13.2493	10.6115	10.4098	12.4482	16.0277	5.8639	6.9407	11.9706
MYB5	AT3G13540	BolC5t34101H	BolC5t34101H_MYB5	0	0.063939	0.173559	1.01049	1.07482	0.348498	3.05487	2.88828	3.43074	4.97101	3.86165	5.66805	5.5687	5.39428	5.29973	6.82262	7.27728	7.96465	21.6336	16.2337	20.283	13.5208	13.3745	13.7684
MYB5	AT3G13540	BniB01g051660.2N	BniB01g051660.2N_MYB5	0.649911	0.449351	0.720489	24.0239	21.4368	13.4681	24.0805	24.0689	24.4479	35.6479	41.0434	32.537	32.052	34.2229	31.3016	24.8205	25.9776	23.3248	14.9291	12.5683	11.7071	13.8995	9.01837	9.56007
MYB5	AT3G13540	BniB07g055510.2N	BniB07g055510.2N_MYB5	1.37934	1.32871	1.40034	6.6841	7.37675	8.23542	12.011	9.90557	10.866	15.7938	18.8536	15.6108	24.5964	27.3597	25.883	24.8821	23.5636	21.6856	30.1062	27.5497	24.8758	26.783	19.3609	21.4447
MYB5	AT3G13540	BniB08g066220.2N	BniB08g066220.2N_MYB5	2.87616	2.79206	2.24397	0.316939	0.335052	0.555193	0.11241	0.314496	0.075465	0.199833	0.445548	0.015402	0.032426	0	0	0	0	0	0.029661	0.068354	0	0.029615	0	0
MYB5	AT3G13540	A01p40070.1_BnaDAR	A01p40070.1_BnaDAR_MYB5	0.03478	0	0	0.874125	0.638927	0.895508	3.06861	2.8836	3.16407	2.46039	2.75705	2.04754	3.04017	2.84875	3.11623	4.30323	5.13169	3.67116	4.57159	6.89907	6.69203	6.51277	3.77498	7.39608
MYB5	AT3G13540	A05p35900.1_BnaDAR	A05p35900.1_BnaDAR_MYB5	0	0.061906	0	0.16078	0.121407	0.049648	1.60726	1.03696	1.02239	2.42847	2.32461	2.20042	3.01347	2.29802	2.77154	2.23251	2.34669	2.21242	1.62996	2.07823	1.86142	3.42825	1.27721	2.26598
MYB5	AT3G13540	C01p51550.1_BnaDAR	C01p51550.1_BnaDAR_MYB5	0	0.083985	0.04564	2.09781	1.94382	2.83127	7.4487	7.01218	5.6371	8.4543	8.93733	8.58037	9.83541	10.5951	10.8292	21.7791	28.5174	22.8802	15.1434	18.4008	19.3461	25.8624	10.8111	21.6055
MYB5	AT3G13540	C05p54330.1_BnaDAR	C05p54330.1_BnaDAR_MYB5	0	0	0.045647	0.498656	0.381431	0.456023	3.95409	2.63238	2.80427	4.98842	4.9208	5.23769	5.46954	5.36667	6.48167	5.16156	9.36446	6.66599	6.57865	6.98838	6.44526	6.51135	2.64612	5.81514
MYB5	AT3G13540	BjuA01g06100S	BjuA01g06100S_MYB5	0.037251	0	0	2.32508	2.40293	2.9815	3.84	4.05656	4.39641	7.72594	7.20683	5.94786	8.46015	8.34145	7.89228	6.92849	17.7634	15.758	15.5834	11.5187	14.3134	9.75285	15.2699	12.6494
MYB5	AT3G13540	BjuA05g31020S	BjuA05g31020S_MYB5	0	0	0	0	0.028664	0	0.183328	0.148982	0.112504	0.745384	0.52159	0.534589	1.22744	1.03639	1.03617	0.705218	0.441546	0.788693	0.211544	0.268679	0.101626	0.223262	0.238816	0.166286
MYB5	AT3G13540	BjuB01g07980S	BjuB01g07980S_MYB5	0.059092	0.081269	0.129354	8.39164	7.17361	4.46646	5.44306	4.33699	6.74308	9.65683	8.55022	9.75748	13.8267	15.7678	13.1529	9.95928	15.6554	15.1962	12.2111	10.6315	13.2716	8.60871	12.1618	11.9692
MYB5	AT3G13540	BjuB07g46240S	BjuB07g46240S_MYB5	0	0.180158	0	1.10766	1.99986	1.05465	2.12232	2.17873	2.20095	4.44337	4.63361	4.4642	5.07046	5.20419	4.74421	4.93744	7.755	6.57756	10.3416	5.65933	9.52611	2.64652	4.20328	3.116
MYB5	AT3G13540	BjuB08g08090S	BjuB08g08090S_MYB5	0.739598	0.804311	0.223338	0.339983	0.357286	0.340481	0.09573	0.223724	0.212972	0	0	0	0.076965	0	0	0	0	0	0	0.054442	0	0.123483	0.034883	0.102683
MYB5	AT3G13540	BcaB01g00389	BcaB01g00389_MYB5	0.792408	0.459769	0.386683	0.715575	0.91589	0.773353	0.075865	0.030445	0.11371	0	0.07164	0	0	0.057629	0	0.002852	0	0	0.032631	0	0	0.059215	0	0.084692
MYB5	AT3G13540	BcaB04g18801	BcaB04g18801_MYB5	0	0	0	0	0	0	0	0	0	0	0	0	0	0.05064	0	0	0	0	0	0	0	0	0	0
MYB5	AT3G13540	BcaB04g20988	BcaB04g20988_MYB5	0.088909	0.115287	0.157171	2.10234	2.13435	1.77987	7.10637	6.32663	6.66717	16.9701	10.4158	12.4975	18.7999	17.0311	18.1752	23.4095	23.4405	20.6904	18.6214	20.1506	16.9749	16.5489	13.4265	11.1907
MYB5	AT3G13540	BcaB06g25457	BcaB06g25457_MYB5	0.271213	0.144579	0.112928	5.61137	5.07787	6.21401	10.1064	10.0369	8.69065	22.4293	18.0658	23.6839	28.7639	25.3857	25.263	27.6776	29.7051	24.0714	17.5605	11.364	10.613	16.3445	13.8735	7.9501
MYB5	AT3G13540	BcaNung06232	BcaNung06232_MYB5	0.164496	0.11767	0	0.546856	1.17185	0.748424	3.01156	3.45946	3.99376	16.7297	12.6956	13.4663	13.7445	10.5879	12.0211	16.7956	13.069	13.0235	10.8072	8.41596	9.83706	6.75638	6.50279	5.79321
